# Supplementary material for: Inhibition of neutrophil infiltration and NETs formation ameliorates neuropsychiatric and renal dysfunction in MRL/lpr mice with lupus
Source: PLoS One. 2026 May 22;21(5):e0348011. doi: 10.1371/journal.pone.0348011 (PMC13196981; doi:10.1371/journal.pone.0348011)
Supplement: S1 Dataset — (XLSX) [file pone.0348011.s002.xlsx]

## Sheet: Sheet1
Metric	Week	Group	Value
Overall Distance Traveled (cm)	12 weeks	MRL/MpJ	2575.6
Overall Distance Traveled (cm)	12 weeks	MRL/MpJ	4484.03
Overall Distance Traveled (cm)	12 weeks	MRL/MpJ	3372.57
Overall Distance Traveled (cm)	12 weeks	MRL/MpJ	3142.76
Overall Distance Traveled (cm)	12 weeks	MRL/MpJ	3592.43
Overall Distance Traveled (cm)	16 weeks	MRL/MpJ	2194.77
Overall Distance Traveled (cm)	16 weeks	MRL/MpJ	2171.07
Overall Distance Traveled (cm)	16 weeks	MRL/MpJ	2925.87
Overall Distance Traveled (cm)	16 weeks	MRL/MpJ	3125.37
Overall Distance Traveled (cm)	16 weeks	MRL/MpJ	2821.81
Overall Distance Traveled (cm)	20 weeks	MRL/MpJ	2737.81
Overall Distance Traveled (cm)	20 weeks	MRL/MpJ	2534.75
Overall Distance Traveled (cm)	20 weeks	MRL/MpJ	2236.29
Overall Distance Traveled (cm)	20 weeks	MRL/MpJ	2012.14
Overall Distance Traveled (cm)	20 weeks	MRL/MpJ	2357.38
Overall Distance Traveled (cm)	12 weeks	MRL/lpr	3999.03
Overall Distance Traveled (cm)	12 weeks	MRL/lpr	2690.03
Overall Distance Traveled (cm)	12 weeks	MRL/lpr	3318.03
Overall Distance Traveled (cm)	12 weeks	MRL/lpr	2308.33
Overall Distance Traveled (cm)	12 weeks	MRL/lpr	2821.12
Overall Distance Traveled (cm)	16 weeks	MRL/lpr	1747.45
Overall Distance Traveled (cm)	16 weeks	MRL/lpr	1554.98
Overall Distance Traveled (cm)	16 weeks	MRL/lpr	1323.28
Overall Distance Traveled (cm)	16 weeks	MRL/lpr	1224.12
Overall Distance Traveled (cm)	16 weeks	MRL/lpr	1932.37
Overall Distance Traveled (cm)	20 weeks	MRL/lpr	1192.92
Overall Distance Traveled (cm)	20 weeks	MRL/lpr	1210.64
Overall Distance Traveled (cm)	20 weeks	MRL/lpr	912.26
Overall Distance Traveled (cm)	20 weeks	MRL/lpr	892.19
Overall Distance Traveled (cm)	20 weeks	MRL/lpr	852.72
Overall Distance Traveled (cm)	12 weeks	MRL/lpr+Avacopan	2269.96
Overall Distance Traveled (cm)	12 weeks	MRL/lpr+Avacopan	3565.83
Overall Distance Traveled (cm)	12 weeks	MRL/lpr+Avacopan	4030.6
Overall Distance Traveled (cm)	12 weeks	MRL/lpr+Avacopan	2113.21
Overall Distance Traveled (cm)	12 weeks	MRL/lpr+Avacopan	2265.87
Overall Distance Traveled (cm)	16 weeks	MRL/lpr+Avacopan	1891.09
Overall Distance Traveled (cm)	16 weeks	MRL/lpr+Avacopan	2501.13
Overall Distance Traveled (cm)	16 weeks	MRL/lpr+Avacopan	2538.45
Overall Distance Traveled (cm)	16 weeks	MRL/lpr+Avacopan	2218.21
Overall Distance Traveled (cm)	16 weeks	MRL/lpr+Avacopan	1734.42
Overall Distance Traveled (cm)	20 weeks	MRL/lpr+Avacopan	2286.67
Overall Distance Traveled (cm)	20 weeks	MRL/lpr+Avacopan	1398.95
Overall Distance Traveled (cm)	20 weeks	MRL/lpr+Avacopan	2022.62
Overall Distance Traveled (cm)	20 weeks	MRL/lpr+Avacopan	1987.42
Overall Distance Traveled (cm)	20 weeks	MRL/lpr+Avacopan	1887.18
Entries into Center	12 weeks	MRL/MpJ	20
Entries into Center	12 weeks	MRL/MpJ	23
Entries into Center	12 weeks	MRL/MpJ	25
Entries into Center	12 weeks	MRL/MpJ	14
Entries into Center	12 weeks	MRL/MpJ	17
Entries into Center	16 weeks	MRL/MpJ	19
Entries into Center	16 weeks	MRL/MpJ	21
Entries into Center	16 weeks	MRL/MpJ	27
Entries into Center	16 weeks	MRL/MpJ	16
Entries into Center	16 weeks	MRL/MpJ	30
Entries into Center	20 weeks	MRL/MpJ	24
Entries into Center	20 weeks	MRL/MpJ	25
Entries into Center	20 weeks	MRL/MpJ	18
Entries into Center	20 weeks	MRL/MpJ	19
Entries into Center	20 weeks	MRL/MpJ	14
Entries into Center	12 weeks	MRL/lpr	19
Entries into Center	12 weeks	MRL/lpr	14
Entries into Center	12 weeks	MRL/lpr	21
Entries into Center	12 weeks	MRL/lpr	15
Entries into Center	12 weeks	MRL/lpr	13
Entries into Center	16 weeks	MRL/lpr	11
Entries into Center	16 weeks	MRL/lpr	10
Entries into Center	16 weeks	MRL/lpr	9
Entries into Center	16 weeks	MRL/lpr	7
Entries into Center	16 weeks	MRL/lpr	18
Entries into Center	20 weeks	MRL/lpr	4
Entries into Center	20 weeks	MRL/lpr	6
Entries into Center	20 weeks	MRL/lpr	2
Entries into Center	20 weeks	MRL/lpr	0
Entries into Center	20 weeks	MRL/lpr	2
Entries into Center	12 weeks	MRL/lpr+Avacopan	15
Entries into Center	12 weeks	MRL/lpr+Avacopan	16
Entries into Center	12 weeks	MRL/lpr+Avacopan	41
Entries into Center	12 weeks	MRL/lpr+Avacopan	23
Entries into Center	12 weeks	MRL/lpr+Avacopan	11
Entries into Center	16 weeks	MRL/lpr+Avacopan	16
Entries into Center	16 weeks	MRL/lpr+Avacopan	13
Entries into Center	16 weeks	MRL/lpr+Avacopan	20
Entries into Center	16 weeks	MRL/lpr+Avacopan	15
Entries into Center	16 weeks	MRL/lpr+Avacopan	16
Entries into Center	20 weeks	MRL/lpr+Avacopan	12
Entries into Center	20 weeks	MRL/lpr+Avacopan	14
Entries into Center	20 weeks	MRL/lpr+Avacopan	17
Entries into Center	20 weeks	MRL/lpr+Avacopan	9
Entries into Center	20 weeks	MRL/lpr+Avacopan	21
Distance in Center (cm)	12 weeks	MRL/MpJ	318.22
Distance in Center (cm)	12 weeks	MRL/MpJ	422.25
Distance in Center (cm)	12 weeks	MRL/MpJ	226.49
Distance in Center (cm)	12 weeks	MRL/MpJ	405.37
Distance in Center (cm)	12 weeks	MRL/MpJ	213.14
Distance in Center (cm)	16 weeks	MRL/MpJ	324.51
Distance in Center (cm)	16 weeks	MRL/MpJ	299.72
Distance in Center (cm)	16 weeks	MRL/MpJ	267.25
Distance in Center (cm)	16 weeks	MRL/MpJ	196.33
Distance in Center (cm)	16 weeks	MRL/MpJ	337.15
Distance in Center (cm)	20 weeks	MRL/MpJ	327.57
Distance in Center (cm)	20 weeks	MRL/MpJ	334.44
Distance in Center (cm)	20 weeks	MRL/MpJ	222.92
Distance in Center (cm)	20 weeks	MRL/MpJ	237.69
Distance in Center (cm)	20 weeks	MRL/MpJ	81.92
Distance in Center (cm)	12 weeks	MRL/lpr	233.62
Distance in Center (cm)	12 weeks	MRL/lpr	143.57
Distance in Center (cm)	12 weeks	MRL/lpr	198.91
Distance in Center (cm)	12 weeks	MRL/lpr	292.61
Distance in Center (cm)	12 weeks	MRL/lpr	92.59
Distance in Center (cm)	16 weeks	MRL/lpr	152.03
Distance in Center (cm)	16 weeks	MRL/lpr	86.75
Distance in Center (cm)	16 weeks	MRL/lpr	73.68
Distance in Center (cm)	16 weeks	MRL/lpr	68.14
Distance in Center (cm)	16 weeks	MRL/lpr	182.79
Distance in Center (cm)	20 weeks	MRL/lpr	36.95
Distance in Center (cm)	20 weeks	MRL/lpr	68.51
Distance in Center (cm)	20 weeks	MRL/lpr	38.27
Distance in Center (cm)	20 weeks	MRL/lpr	0
Distance in Center (cm)	20 weeks	MRL/lpr	36.11
Distance in Center (cm)	12 weeks	MRL/lpr+Avacopan	214.61
Distance in Center (cm)	12 weeks	MRL/lpr+Avacopan	134.87
Distance in Center (cm)	12 weeks	MRL/lpr+Avacopan	419
Distance in Center (cm)	12 weeks	MRL/lpr+Avacopan	298.46
Distance in Center (cm)	12 weeks	MRL/lpr+Avacopan	90.48
Distance in Center (cm)	16 weeks	MRL/lpr+Avacopan	213.59
Distance in Center (cm)	16 weeks	MRL/lpr+Avacopan	95.72
Distance in Center (cm)	16 weeks	MRL/lpr+Avacopan	217.84
Distance in Center (cm)	16 weeks	MRL/lpr+Avacopan	116.05
Distance in Center (cm)	16 weeks	MRL/lpr+Avacopan	224.81
Distance in Center (cm)	20 weeks	MRL/lpr+Avacopan	250.3
Distance in Center (cm)	20 weeks	MRL/lpr+Avacopan	62.08
Distance in Center (cm)	20 weeks	MRL/lpr+Avacopan	216.01
Distance in Center (cm)	20 weeks	MRL/lpr+Avacopan	69.82
Distance in Center (cm)	20 weeks	MRL/lpr+Avacopan	301.67
Time in Center (sec)	12 weeks	MRL/MpJ	23.36
Time in Center (sec)	12 weeks	MRL/MpJ	32.6
Time in Center (sec)	12 weeks	MRL/MpJ	23.96
Time in Center (sec)	12 weeks	MRL/MpJ	30.26
Time in Center (sec)	12 weeks	MRL/MpJ	21.94
Time in Center (sec)	16 weeks	MRL/MpJ	25.18
Time in Center (sec)	16 weeks	MRL/MpJ	24.41
Time in Center (sec)	16 weeks	MRL/MpJ	29.68
Time in Center (sec)	16 weeks	MRL/MpJ	20.08
Time in Center (sec)	16 weeks	MRL/MpJ	26.17
Time in Center (sec)	20 weeks	MRL/MpJ	23.72
Time in Center (sec)	20 weeks	MRL/MpJ	24.42
Time in Center (sec)	20 weeks	MRL/MpJ	18.68
Time in Center (sec)	20 weeks	MRL/MpJ	19.76
Time in Center (sec)	20 weeks	MRL/MpJ	19.71
Time in Center (sec)	12 weeks	MRL/lpr	19.78
Time in Center (sec)	12 weeks	MRL/lpr	16.08
Time in Center (sec)	12 weeks	MRL/lpr	13.56
Time in Center (sec)	12 weeks	MRL/lpr	28.46
Time in Center (sec)	12 weeks	MRL/lpr	11.32
Time in Center (sec)	16 weeks	MRL/lpr	13.04
Time in Center (sec)	16 weeks	MRL/lpr	11.36
Time in Center (sec)	16 weeks	MRL/lpr	13.07
Time in Center (sec)	16 weeks	MRL/lpr	10.29
Time in Center (sec)	16 weeks	MRL/lpr	16.3
Time in Center (sec)	20 weeks	MRL/lpr	7.24
Time in Center (sec)	20 weeks	MRL/lpr	10.92
Time in Center (sec)	20 weeks	MRL/lpr	5.72
Time in Center (sec)	20 weeks	MRL/lpr	0
Time in Center (sec)	20 weeks	MRL/lpr	5.13
Time in Center (sec)	12 weeks	MRL/lpr+Avacopan	18.36
Time in Center (sec)	12 weeks	MRL/lpr+Avacopan	16.49
Time in Center (sec)	12 weeks	MRL/lpr+Avacopan	34.53
Time in Center (sec)	12 weeks	MRL/lpr+Avacopan	25.78
Time in Center (sec)	12 weeks	MRL/lpr+Avacopan	13.84
Time in Center (sec)	16 weeks	MRL/lpr+Avacopan	18.32
Time in Center (sec)	16 weeks	MRL/lpr+Avacopan	16.36
Time in Center (sec)	16 weeks	MRL/lpr+Avacopan	21.12
Time in Center (sec)	16 weeks	MRL/lpr+Avacopan	15.47
Time in Center (sec)	16 weeks	MRL/lpr+Avacopan	23.11
Time in Center (sec)	20 weeks	MRL/lpr+Avacopan	26.04
Time in Center (sec)	20 weeks	MRL/lpr+Avacopan	9.48
Time in Center (sec)	20 weeks	MRL/lpr+Avacopan	18.64
Time in Center (sec)	20 weeks	MRL/lpr+Avacopan	13.05
Time in Center (sec)	20 weeks	MRL/lpr+Avacopan	21.28
