# Supplementary material for: Inhibition of neutrophil infiltration and NETs formation ameliorates neuropsychiatric and renal dysfunction in MRL/lpr mice with lupus
Source: PLoS One. 2026 May 22;21(5):e0348011. doi: 10.1371/journal.pone.0348011 (PMC13196981; doi:10.1371/journal.pone.0348011)
Supplement: S2 Dataset — (XLSX) [file pone.0348011.s003.xlsx]

## Sheet: Sheet1
Group	Alternation (%)	Total Entries
MRL/MpJ	75.19	36
MRL/MpJ	72.01	34
MRL/MpJ	75.94	39
MRL/MpJ	80.32	34
MRL/MpJ	71.53	32
MRL/lpr	34.63	23
MRL/lpr	49.14	18
MRL/lpr	42.64	19
MRL/lpr	32.75	14
MRL/lpr	40.84	17
MRL/lpr+Avacopan	67.41	21
MRL/lpr+Avacopan	67.4	17
MRL/lpr+Avacopan	71.64	22
MRL/lpr+Avacopan	58.71	19
MRL/lpr+Avacopan	59.84	20
