# Supplementary material for: Inhibition of neutrophil infiltration and NETs formation ameliorates neuropsychiatric and renal dysfunction in MRL/lpr mice with lupus
Source: PLoS One. 2026 May 22;21(5):e0348011. doi: 10.1371/journal.pone.0348011 (PMC13196981; doi:10.1371/journal.pone.0348011)
Supplement: S3 Dataset — (XLSX) [file pone.0348011.s004.xlsx]

## Sheet: Sheet1
Day	Group	Escape Latency (sec)
Day 1	MRL/MpJ	40.99
Day 1	MRL/lpr	54.28
Day 1	MRL/lpr+Avacopan	46.61
Day 1	MRL/MpJ	53.26
Day 1	MRL/lpr	43.66
Day 1	MRL/lpr+Avacopan	49.5
Day 1	MRL/MpJ	43.93
Day 1	MRL/lpr	46.84
Day 1	MRL/lpr+Avacopan	55.1
Day 1	MRL/MpJ	38.71
Day 1	MRL/lpr	50.68
Day 1	MRL/lpr+Avacopan	45.12
Day 1	MRL/MpJ	48.11
Day 1	MRL/lpr	54.55
Day 1	MRL/lpr+Avacopan	43.67
Day 2	MRL/MpJ	33.4
Day 2	MRL/lpr	47.76
Day 2	MRL/lpr+Avacopan	37.41
Day 2	MRL/MpJ	39.12
Day 2	MRL/lpr	49.23
Day 2	MRL/lpr+Avacopan	43.08
Day 2	MRL/MpJ	30.44
Day 2	MRL/lpr	44.62
Day 2	MRL/lpr+Avacopan	40.73
Day 2	MRL/MpJ	32.97
Day 2	MRL/lpr	44.17
Day 2	MRL/lpr+Avacopan	37.3
Day 2	MRL/MpJ	39.07
Day 2	MRL/lpr	54.22
Day 2	MRL/lpr+Avacopan	41.47
Day 3	MRL/MpJ	28.74
Day 3	MRL/lpr	50.73
Day 3	MRL/lpr+Avacopan	32.84
Day 3	MRL/MpJ	26.47
Day 3	MRL/lpr	42.16
Day 3	MRL/lpr+Avacopan	37.2
Day 3	MRL/MpJ	25.33
Day 3	MRL/lpr	48.62
Day 3	MRL/lpr+Avacopan	28.85
Day 3	MRL/MpJ	24.58
Day 3	MRL/lpr	44.76
Day 3	MRL/lpr+Avacopan	30.72
Day 3	MRL/MpJ	19.87
Day 3	MRL/lpr	38.72
Day 3	MRL/lpr+Avacopan	30.4
Day 4	MRL/MpJ	13.77
Day 4	MRL/lpr	43
Day 4	MRL/lpr+Avacopan	20.05
Day 4	MRL/MpJ	14.54
Day 4	MRL/lpr	48.88
Day 4	MRL/lpr+Avacopan	27.09
Day 4	MRL/MpJ	19.1
Day 4	MRL/lpr	41.01
Day 4	MRL/lpr+Avacopan	26.95
Day 4	MRL/MpJ	16.96
Day 4	MRL/lpr	49.01
Day 4	MRL/lpr+Avacopan	25.93
Day 4	MRL/MpJ	10.64
Day 4	MRL/lpr	28.09
Day 4	MRL/lpr+Avacopan	24.97
Day 5	MRL/MpJ	10.29
Day 5	MRL/lpr	45.4
Day 5	MRL/lpr+Avacopan	17.64
Day 5	MRL/MpJ	8.87
Day 5	MRL/lpr	41.72
Day 5	MRL/lpr+Avacopan	20.62
Day 5	MRL/MpJ	8.28
Day 5	MRL/lpr	39.79
Day 5	MRL/lpr+Avacopan	20.86
Day 5	MRL/MpJ	10.86
Day 5	MRL/lpr	41.74
Day 5	MRL/lpr+Avacopan	19.48
Day 5	MRL/MpJ	11.7
Day 5	MRL/lpr	31.35
Day 5	MRL/lpr+Avacopan	21.4
