# Supplementary material for: Inhibition of neutrophil infiltration and NETs formation ameliorates neuropsychiatric and renal dysfunction in MRL/lpr mice with lupus
Source: PLoS One. 2026 May 22;21(5):e0348011. doi: 10.1371/journal.pone.0348011 (PMC13196981; doi:10.1371/journal.pone.0348011)
Supplement: S4 Dataset — (XLSX) [file pone.0348011.s005.xlsx]

## Sheet: Sheet1
Group	Target Quadrant (sec)	Other Quadrant (sec)
MRL/MpJ	28.84	32.55
MRL/MpJ	32.54	28.3
MRL/MpJ	28.26	34.08
MRL/MpJ	28.47	27.07
MRL/MpJ	27.64	32.04
MRL/lpr	12.12	47.93
MRL/lpr	15.9	41.57
MRL/lpr	16.08	42.42
MRL/lpr	20.88	43.75
MRL/lpr	15.57	42.54
MRL/lpr+Avacopan	27.78	30.05
MRL/lpr+Avacopan	26.94	34.1
MRL/lpr+Avacopan	24.1	31.27
MRL/lpr+Avacopan	29.88	35.11
MRL/lpr+Avacopan	28.9	31.63
