# Supplementary material for: Inhibition of neutrophil infiltration and NETs formation ameliorates neuropsychiatric and renal dysfunction in MRL/lpr mice with lupus
Source: PLoS One. 2026 May 22;21(5):e0348011. doi: 10.1371/journal.pone.0348011 (PMC13196981; doi:10.1371/journal.pone.0348011)
Supplement: S5 Dataset — (XLSX) [file pone.0348011.s006.xlsx]

## Sheet: Sheet1
Group	Infiltrate leukocyte counts	Vessels with thrombosis
MRL/MpJ	159	2
MRL/MpJ	100	2
MRL/MpJ	112	1
MRL/MpJ	140	2
MRL/MpJ	89	2
MRL/lpr	1328	15
MRL/lpr	1522	24
MRL/lpr	997	19
MRL/lpr	1320	13
MRL/lpr	1333	20
MRL/lpr+Avacopan	558	4
MRL/lpr+Avacopan	396	7
MRL/lpr+Avacopan	390	8
MRL/lpr+Avacopan	537	4
MRL/lpr+Avacopan	519	7
