# Supplementary material for: Inhibition of neutrophil infiltration and NETs formation ameliorates neuropsychiatric and renal dysfunction in MRL/lpr mice with lupus
Source: PLoS One. 2026 May 22;21(5):e0348011. doi: 10.1371/journal.pone.0348011 (PMC13196981; doi:10.1371/journal.pone.0348011)
Supplement: S6 Dataset — (XLSX) [file pone.0348011.s007.xlsx]

## Sheet: Sheet1
Group	CD11b+ Cells	CD11b+/CD16+ Cells	NE Intensity	MPO Intensity
MRL/MpJ	149.79	88.34	16.34	9.96
MRL/MpJ	155.93	73.52	13.8	10.8
MRL/MpJ	172.05	71.38	15.88	10.53
MRL/MpJ	139.92	86.91	15.69	10.08
MRL/MpJ	132.3	79.85	13.29	8.63
MRL/lpr	947.17	788.54	110.18	96.23
MRL/lpr	950.86	778.91	111.8	85.51
MRL/lpr	987.79	757.06	115.98	89.26
MRL/lpr	1008.7	726.11	115.75	87.52
MRL/lpr	1005.48	699.38	96.29	91.49
MRL/lpr+Avacopan	416.93	292.86	37.68	42.51
MRL/lpr+Avacopan	396.58	318.92	43.49	29.97
MRL/lpr+Avacopan	432.59	306.08	43.49	37.63
MRL/lpr+Avacopan	389.64	276.88	43.49	30.73
MRL/lpr+Avacopan	464.26	305.26	56.84	34.15
