# Supplementary material for: Inhibition of neutrophil infiltration and NETs formation ameliorates neuropsychiatric and renal dysfunction in MRL/lpr mice with lupus
Source: PLoS One. 2026 May 22;21(5):e0348011. doi: 10.1371/journal.pone.0348011 (PMC13196981; doi:10.1371/journal.pone.0348011)
Supplement: S7 Dataset — (XLSX) [file pone.0348011.s008.xlsx]

## Sheet: Sheet1
Group	UACR	CD11b+ Cells	CD11b+/CD16+ Cells	NE Intensity	MPO Intensity
MRL/MpJ	34.99	333.87	185.14	14.1	6.42
MRL/MpJ	28.84	350.82	220.16	9.79	8.22
MRL/MpJ	21.99	366.31	180.67	13.69	8.96
MRL/MpJ	24.16	375.33	203.7	11.96	8.65
MRL/MpJ	32.53	323.68	210.32	10.47	7.75
MRL/lpr	112.27	2442.88	1917.4	98.59	78.85
MRL/lpr	145.41	2426.02	2004.14	96.75	77.14
MRL/lpr	139.43	2404.62	1685.97	91.15	76.56
MRL/lpr	115.03	2694.87	1907.65	95.85	85.2
MRL/lpr	212.87	2531.61	1984.84	92.66	82.24
MRL/lpr+Avacopan	81.73	1008.84	751.16	37.85	26.75
MRL/lpr+Avacopan	28.55	1139.56	895.17	40.04	31.52
MRL/lpr+Avacopan	72.79	1211.82	742.04	43.74	29.75
MRL/lpr+Avacopan	55.82	1146.44	791.55	32.44	31.26
MRL/lpr+Avacopan	86.11	993.33	820.09	45.93	30.71
