# Supplementary material for: Inhibition of neutrophil infiltration and NETs formation ameliorates neuropsychiatric and renal dysfunction in MRL/lpr mice with lupus
Source: PLoS One. 2026 May 22;21(5):e0348011. doi: 10.1371/journal.pone.0348011 (PMC13196981; doi:10.1371/journal.pone.0348011)
Supplement: S8 Dataset — (XLSX) [file pone.0348011.s009.xlsx]

## Sheet: Sheet1
Group	Brain IL-6	Brain IL-17	Brain TNF-α	Kidney IL-6	Kidney IL-17	Kidney TNF-α
MRL/MpJ	0.16	0.25	0.27	0.2	0.31	0.15
MRL/MpJ	0.17	0.27	0.33	0.25	0.32	0.2
MRL/MpJ	0.24	0.2	0.33	0.16	0.23	0.23
MRL/MpJ	0.23	0.35	0.29	0.19	0.33	0.23
MRL/MpJ	0.2	0.19	0.29	0.2	0.31	0.2
MRL/lpr	1.77	1.18	1.84	3.86	3.3	4.57
MRL/lpr	2.06	1.65	1.42	4.24	3.4	3.55
MRL/lpr	1.59	1.58	1.43	4.11	4.16	4.11
MRL/lpr	1.88	1.55	1.6	4.16	3.7	4.27
MRL/lpr	1.69	1.55	1.72	3.64	2.94	4.5
MRL/lpr+Avacopan	0.65	0.71	0.58	1.2	0.97	2.03
MRL/lpr+Avacopan	0.85	0.61	0.7	1.34	1.25	1.48
MRL/lpr+Avacopan	0.81	0.72	0.64	1.63	0.88	1.36
MRL/lpr+Avacopan	0.81	0.63	0.53	1.48	1.51	2.2
MRL/lpr+Avacopan	0.88	0.83	0.55	1.84	1.38	1.92
MRL/lpr+Naringenin	0.94	0.87	0.67	1.41	1.37	1.69
MRL/lpr+Naringenin	1.03	0.77	0.79	1.99	1.06	2.49
MRL/lpr+Naringenin	0.89	0.85	0.76	1.75	1.82	1.99
MRL/lpr+Naringenin	0.98	0.96	0.83	2.45	1.46	2.36
MRL/lpr+Naringenin	0.91	0.81	0.69	1.4	1.79	1.97
